# Supplementary material for: Attitudes towards COVID-19 Vaccination among Hospital Staff—Understanding What Matters to Hesitant People
Source: Vaccines (Basel). 2021 May 6;9(5):469. doi: 10.3390/vaccines9050469 (PMC8148217; doi:10.3390/vaccines9050469)
Supplement: Supplementary file 1 [file vaccines-09-00469-s001.zip]

Archive with 1 entries (1 files):
- vaccines-1192974-supplementary.pdf
